# Supplementary material for: Fluid and Bubble Flow Detach Adherent Cancer Cells to Form Spheroids on a Random Positioning Machine
Source: Cells. 2023 Nov 20;12(22):2665. doi: 10.3390/cells12222665 (PMC10670461; doi:10.3390/cells12222665)
Supplement: Supplementary file 1 [file cells-12-02665-s001.zip]

Archive with 1 entries (1 files):
- cells-2717437-supplementary.pdf
